# Supplementary material for: Field Level RNAi-Mediated Resistance to Cassava Brown Streak Disease across Multiple Cropping Cycles and Diverse East African Agro-Ecological Locations
Source: Front Plant Sci. 2017 Jan 12;7:2060. doi: 10.3389/fpls.2016.02060 (PMC5226948; doi:10.3389/fpls.2016.02060)
Supplement: Supplementary file 3 [file Table3.xlsx]

## Sheet: Sheet1
Field level RNAi-mediated resistance to Cassava brown streak disease across multiple cropping cycles and diverse East African agro-ecological locations
Henry Wagaba, Getu Beyene, Jude Aleu, John Odipio, Okao-Okuja Geoffrey, Raj Deepika Chauhan, Theresia Munga, Hannington Obiero, Mark Halsey, Muhammad Ilyas, Peter Raymond, Anton Bua, Nigel J. Taylor*, Douglas Miano and Titus Alicai * Correspondence: Nigel Taylor: Ntaylor@danforthcenter.org
Supplemnetary Table 3. Percent similairty (upper triangle) and percent divergence (lower triangle) of UCBSV based on 0.9 kb nucleotide sequences from 3' end of the virus. Virus sequences obtained from samples collected from Kenya and Uganda in 2013 and 2014 and were compared with UCBSV isoalte (UCBSV[UG:T04-42:04], GenBank: HG965222)used to make the inverted repeat construct in p5001.
	UCBSV-[KE/14]LT560268	UCBSV-[KE/14]LT560270	UCBSV-[KE/14]LT560275	UCBSV-[KE/14]LT560277	UCBSV-[UG/13]LT560261	UCBSV-[KE/14]LT560276	UCBSV-[KE/14]LT560271	UCBSV-[UG/13]LT560260	UCBSV-[KE/14]LT560267	UCBSV-[KE/14]LT560262	UCBSV-[KE/14]LT560265	UCBSV-[KE/14]LT560264	UCBSV-[UG/13]LT560259	UCBSV-[KE/14]LT560278	UCBSV-[KE/14]LT560269	UCBSV[UG/T04-42/04]HG965222	UCBSV-[KE/14]LT560273	UCBSV-[KE/14]LT560274	UCBSV-[KE/14]LT560263	UCBSV-[KE/14]LT560266	UCBSV-[KE/14]LT560272
UCBSV-[KE/14]LT560268	***	99.3	92.4	92.5	92.2	92.4	92.4	93.3	93	93.3	93.3	93.7	93.2	92.9	93.7	93.4	93.1	93.4	93.3	93.5	93.3	UCBSV-[KE/14]LT560268
UCBSV-[KE/14]LT560270	0.7	***	92.3	92.4	92.1	92.3	92.3	93.2	92.9	93.2	93.2	93.5	93.1	92.8	93.3	93.3	93	93.3	93.2	93.4	93.2	UCBSV-[KE/14]LT560270
UCBSV-[KE/14]LT560275	8.1	8.2	***	99.9	99.6	99.8	92.5	93.3	93	93.3	93.3	94	93.2	92.9	92.9	92.8	92.8	93.1	92.8	92.8	92.8	UCBSV-[KE/14]LT560275
UCBSV-[KE/14]LT560277	8	8.1	0.1	***	99.7	99.9	92.7	93.4	93.1	93.4	93.4	94.1	93.3	93	93	92.9	92.9	93.2	92.9	92.9	92.9	UCBSV-[KE/14]LT560277
UCBSV-[UG/13]LT560261	8.1	8.3	0.2	0.1	***	99.8	92.3	93.1	92.8	93.1	93.1	93.8	93	92.7	92.7	92.5	92.5	92.9	92.5	92.5	92.5	UCBSV-[UG/13]LT560261
UCBSV-[KE/14]LT560276	8.1	8.2	0.2	0.1	0	***	92.5	93.3	93	93.3	93.3	94	93.2	92.9	92.9	92.8	92.8	93.1	92.8	92.8	92.8	UCBSV-[KE/14]LT560276
UCBSV-[KE/14]LT560271	8	8.1	7.9	7.8	7.9	7.9	***	93.5	93.2	93.5	93.5	94.1	93.7	93.3	93.8	93.4	93.7	94	93.9	93.7	93.4	UCBSV-[KE/14]LT560271
UCBSV-[UG/13]LT560260	7.1	7.2	7.1	7	7.1	7.1	6.8	***	98.6	98.9	98.9	97	94.9	94.5	94.4	94.5	94.5	94.9	95	94.5	94.5	UCBSV-[UG/13]LT560260
UCBSV-[KE/14]LT560267	7.4	7.5	7.4	7.3	7.4	7.4	7	1.4	***	99.7	99.7	97.8	93.9	93.5	93.4	93.5	93.5	93.9	93.5	93.5	93.5	UCBSV-[KE/14]LT560267
UCBSV-[KE/14]LT560262	7.1	7.2	7.1	7	7.1	7.1	6.8	1.1	0.2	***	100	98.1	94.2	93.9	93.8	93.9	93.9	94.2	93.9	93.9	93.9	UCBSV-[KE/14]LT560262
UCBSV-[KE/14]LT560265	7.1	7.2	7.1	7	7.1	7.1	6.8	1.1	0.2	0	***	98.1	94.2	93.9	93.8	93.9	93.9	94.2	93.9	93.9	93.9	UCBSV-[KE/14]LT560265
UCBSV-[KE/14]LT560264	6.7	6.8	6.4	6.2	6.4	6.4	6.1	3.1	2.2	1.9	1.9	***	95.4	95.1	95.2	95.3	95.3	95.7	95.6	95.3	95.3	UCBSV-[KE/14]LT560264
UCBSV-[UG/13]LT560259	7.2	7.3	7.2	7.1	7.2	7.2	6.6	5.4	6.4	6.1	6.1	4.7	***	99.7	98.4	98.8	98.6	98.7	98.6	98.8	98.6	UCBSV-[UG/13]LT560259
UCBSV-[KE/14]LT560278	7.6	7.7	7.6	7.5	7.6	7.6	7	5.7	6.7	6.5	6.5	5.1	0.3	***	98.1	98.4	98.2	98.3	98.2	98.4	98.2	UCBSV-[KE/14]LT560278
UCBSV-[KE/14]LT560269	6.7	7.1	7.6	7.5	7.6	7.6	6.5	5.9	6.9	6.6	6.6	5	1.6	1.9	***	98.6	98.8	98.7	98.6	98.6	98.3	UCBSV-[KE/14]LT560269
UCBSV[UG/T04-42/04]HG965222	7	7.1	7.7	7.6	7.8	7.7	6.9	5.7	6.7	6.5	6.5	4.9	1.2	1.6	1.5	***	98.7	98.8	98.7	98.9	98.7	UCBSV[UG/T04-42/04]HG965222
UCBSV-[KE/14]LT560273	7.3	7.5	7.7	7.6	7.8	7.7	6.6	5.7	6.7	6.5	6.5	4.9	1.5	1.8	1.2	1.4	***	99.4	98.4	98.7	98.4	UCBSV-[KE/14]LT560273
UCBSV-[KE/14]LT560274	7	7.1	7.4	7.2	7.4	7.4	6.3	5.4	6.4	6.1	6.1	4.5	1.4	1.7	1.4	1.2	0.6	***	98.6	99	98.8	UCBSV-[KE/14]LT560274
UCBSV-[KE/14]LT560263	7.1	7.2	7.7	7.6	7.8	7.7	6.4	5.2	6.7	6.5	6.5	4.6	1.5	1.8	1.5	1.4	1.6	1.5	***	99.3	99.1	UCBSV-[KE/14]LT560263
UCBSV-[KE/14]LT560266	6.8	7	7.7	7.6	7.8	7.7	6.6	5.7	6.7	6.5	6.5	4.9	1.2	1.6	1.5	1.1	1.4	1	0.7	***	99.6	UCBSV-[KE/14]LT560266
UCBSV-[KE/14]LT560272	7.1	7.2	7.7	7.6	7.8	7.7	6.9	5.7	6.7	6.5	6.5	4.9	1.5	1.8	1.7	1.4	1.6	1.2	0.9	0.4	***	UCBSV-[KE/14]LT560272
	UCBSV-[KE/14]LT560268	UCBSV-[KE/14]LT560270	UCBSV-[KE/14]LT560275	UCBSV-[KE/14]LT560277	UCBSV-[UG/13]LT560261	UCBSV-[KE/14]LT560276	UCBSV-[KE/14]LT560271	UCBSV-[UG/13]LT560260	UCBSV-[KE/14]LT560267	UCBSV-[KE/14]LT560262	UCBSV-[KE/14]LT560265	UCBSV-[KE/14]LT560264	UCBSV-[UG/13]LT560259	UCBSV-[KE/14]LT560278	UCBSV-[KE/14]LT560269	UCBSV[UG/T04-42/04]HG965222	UCBSV-[KE/14]LT560273	UCBSV-[KE/14]LT560274	UCBSV-[KE/14]LT560263	UCBSV-[KE/14]LT560266	UCBSV-[KE/14]LT560272
